# Supplementary material for: Identification of Genes Involved in Fe–S Cluster Biosynthesis of Nitrogenase in Paenibacillus polymyxa WLY78
Source: Int J Mol Sci. 2021 Apr 5;22(7):3771. doi: 10.3390/ijms22073771 (PMC8038749; doi:10.3390/ijms22073771)
Supplement: Supplementary file 1 [file ijms-22-03771-s001.zip]

Archive with 4 entries (4 files):
- Figures.docx
- Table S1.docx
- Table S2.docx
- Table S3.docx
